# Supplementary material for: Proof of Gene Doping in a Mouse Model with a Human Erythropoietin Gene Transferred Using an Adenoviral Vector
Source: Genes (Basel). 2021 Aug 16;12(8):1249. doi: 10.3390/genes12081249 (PMC8392868; doi:10.3390/genes12081249)
Supplement: Supplementary file 1 [file genes-12-01249-s001.zip]

Archive with 2 entries (2 files):
- Supplementary Table_S1.xlsx
- Supplementary_Figure_S1-7_0805.pdf
